# Supplementary material for: Building Bridges between People with Stroke, Families, and Health Professionals: Development of a Blended Care Program for Self-Management
Source: J Clin Med. 2024 Jan 4;13(1):300. doi: 10.3390/jcm13010300 (PMC10779663; doi:10.3390/jcm13010300)
Supplement: Supplementary file 1 [file jcm-13-00300-s001.zip]

Archive with 1 entries (1 files):
- jcm-2806175-supplementary.pdf
